# Supplementary material for: Tracing the evolutionary and spatial dynamics of the 2022-2023 chikungunya outbreak in Paraguay and its regional spread across the Southern Cone
Source: IJID Reg. 2026 May 8;19:100912. doi: 10.1016/j.ijregi.2026.100912 (PMC13273689; doi:10.1016/j.ijregi.2026.100912)
Supplement: Supplementary file 2 [file mmc2.xlsx]

## Sheet: Sequencing metadata
Data on CHIKV samples sequenced in this study
	Genbank ID	Country	City	Date of collection	Sample	Virus	Genotype	Coverage	Mean Depth	Ct
1	PQ841382	Paraguay	Asunción	2023-01-04	Serum	Chikungunya virus (CHIKV)	East/Central/South African (ECSA)	97.02	1369.08	16.26
2	PQ841383	Paraguay	Asunción	2023-01-04	Serum	Chikungunya virus (CHIKV)	East/Central/South African (ECSA)	96.91	3941.08	20.67
3	PQ841384	Paraguay	Limpio	2023-01-04	Serum	Chikungunya virus (CHIKV)	East/Central/South African (ECSA)	94.71	2666.2	17.92
4	PQ841385	Paraguay	Asunción	2023-01-06	Serum	Chikungunya virus (CHIKV)	East/Central/South African (ECSA)	94.73	1319.53	22.55
5	PQ841386	Paraguay	Asunción	2023-01-06	Serum	Chikungunya virus (CHIKV)	East/Central/South African (ECSA)	94.81	1821.13	18.22
6	PQ841387	Paraguay	Asunción	2023-01-06	Serum	Chikungunya virus (CHIKV)	East/Central/South African (ECSA)	95.62	1569.76	22.06
7	PQ841388	Paraguay	Asunción	2023-01-07	Serum	Chikungunya virus (CHIKV)	East/Central/South African (ECSA)	97.04	2684.87	22.09
8	PQ841389	Paraguay	Asunción	2023-01-07	Serum	Chikungunya virus (CHIKV)	East/Central/South African (ECSA)	94.69	1174.44	21.66
9	PQ841390	Paraguay	Lambaré	2023-01-10	Serum	Chikungunya virus (CHIKV)	East/Central/South African (ECSA)	96.13	1384.37	20.4
10	PQ841391	Paraguay	Asunción	2023-01-10	Serum	Chikungunya virus (CHIKV)	East/Central/South African (ECSA)	96.97	1979.2	21.84
11	PQ841392	Paraguay	Asunción	2023-01-01	Serum	Chikungunya virus (CHIKV)	East/Central/South African (ECSA)	97.64	1712.88	20.23
12	PQ841393	Paraguay	Asunción	2023-01-01	Serum	Chikungunya virus (CHIKV)	East/Central/South African (ECSA)	94.89	2535.81	21.31
13	PQ841394	Paraguay	Ñemby	2023-01-01	Serum	Chikungunya virus (CHIKV)	East/Central/South African (ECSA)	94.67	1151.94	20.79
14	PQ841395	Paraguay	Capiatá	2023-01-10	Serum	Chikungunya virus (CHIKV)	East/Central/South African (ECSA)	97.02	1485.33	19.7
15	PQ841396	Paraguay	Asunción	2023-01-10	Serum	Chikungunya virus (CHIKV)	East/Central/South African (ECSA)	97.06	2553.66	20.59
16	PQ841397	Paraguay	Asunción	2023-01-10	Serum	Chikungunya virus (CHIKV)	East/Central/South African (ECSA)	96.98	1957.61	22.71
17	PQ841398	Paraguay	Asunción	2023-01-02	Serum	Chikungunya virus (CHIKV)	East/Central/South African (ECSA)	97.00	1627.9	22.5
18	PQ841399	Paraguay	No data	2023-01-02	Serum	Chikungunya virus (CHIKV)	East/Central/South African (ECSA)	94.67	1387.11	21.00
19	PQ841400	Paraguay	Asunción	2023-01-02	Serum	Chikungunya virus (CHIKV)	East/Central/South African (ECSA)	94.66	1904.92	17.4
20	PQ841401	Paraguay	No data	2023-01-03	Serum	Chikungunya virus (CHIKV)	East/Central/South African (ECSA)	95.61	1567.1	18.3
21	PQ841402	Paraguay	San Lorenzo	2023-01-03	Serum	Chikungunya virus (CHIKV)	East/Central/South African (ECSA)	94.66	1640.86	18.00
22	PQ841403	Paraguay	Asunción	2023-01-04	Serum	Chikungunya virus (CHIKV)	East/Central/South African (ECSA)	94.77	1534.41	21.00
23	PQ841404	Paraguay	Asunción	2023-01-04	Serum	Chikungunya virus (CHIKV)	East/Central/South African (ECSA)	94.7	1093.99	15.2
24	PQ841405	Paraguay	Asunción	2023-01-04	Serum	Chikungunya virus (CHIKV)	East/Central/South African (ECSA)	94.66	1084.91	16.8
25	PQ841406	Paraguay	Asunción	2023-01-04	Serum	Chikungunya virus (CHIKV)	East/Central/South African (ECSA)	94.73	2663.57	23.00
26	PQ841407	Paraguay	Asunción	2023-01-04	Serum	Chikungunya virus (CHIKV)	East/Central/South African (ECSA)	96.96	2374.99	19.9
27	PQ841408	Paraguay	Asunción	2023-01-04	Serum	Chikungunya virus (CHIKV)	East/Central/South African (ECSA)	97.03	2399.75	20.6
28	PQ841409	Paraguay	Asunción	2023-01-04	Serum	Chikungunya virus (CHIKV)	East/Central/South African (ECSA)	95.57	2451.89	18.2
29	PQ841410	Paraguay	Asunción	2023-01-04	Serum	Chikungunya virus (CHIKV)	East/Central/South African (ECSA)	97	979.85	15.8
30	PQ841411	Paraguay	No data	2023-01-05	Serum	Chikungunya virus (CHIKV)	East/Central/South African (ECSA)	94.66	1655.72	22.5
31	PQ841412	Paraguay	Capiatá	2023-01-05	Serum	Chikungunya virus (CHIKV)	East/Central/South African (ECSA)	94.71	2162.96	20.4
32	PQ841413	Paraguay	Luque	2023-01-24	Serum	Chikungunya virus (CHIKV)	East/Central/South African (ECSA)	98.99	2197.87	22.9
33	PQ841414	Paraguay	Fernando de la Mora	2023-01-24	Serum	Chikungunya virus (CHIKV)	East/Central/South African (ECSA)	98.98	1595.28	21.97
34	PQ841416	Paraguay	Capiatá	2023-01-25	Serum	Chikungunya virus (CHIKV)	East/Central/South African (ECSA)	99.07	1266.87	23.09
35	PQ841415	Paraguay	San Lorenzo	2023-01-23	Serum	Chikungunya virus (CHIKV)	East/Central/South African (ECSA)	95.18	1196.03	25.3
36	PQ841417	Paraguay	San Lorenzo	2023-01-31	Serum	Chikungunya virus (CHIKV)	East/Central/South African (ECSA)	99.04	2396.03	20.01
37	PQ841418	Paraguay	Lambaré	2023-01-31	Serum	Chikungunya virus (CHIKV)	East/Central/South African (ECSA)	99.09	3267.69	20.19
38	PQ841419	Paraguay	Ñemby	2023-01-31	Serum	Chikungunya virus (CHIKV)	East/Central/South African (ECSA)	99.01	2226.29	20.00
39	PQ841420	Paraguay	Luque	2023-02-04	Serum	Chikungunya virus (CHIKV)	East/Central/South African (ECSA)	97.52	2125.35	24.52
40	PQ841421	Paraguay	Asunción	2023-02-06	Serum	Chikungunya virus (CHIKV)	East/Central/South African (ECSA)	99.04	1379.43	23.17
41	PQ841422	Paraguay	Ypané	2023-02-07	Serum	Chikungunya virus (CHIKV)	East/Central/South African (ECSA)	99.04	2270.35	23.17
42	PQ841423	Paraguay	San Lorenzo	2023-02-14	Serum	Chikungunya virus (CHIKV)	East/Central/South African (ECSA)	98.78	773.12	21.05
43	PQ841424	Paraguay	Villarrica	2023-03-04	Serum	Chikungunya virus (CHIKV)	East/Central/South African (ECSA)	97.66	720.44	18.29
44	PQ841425	Paraguay	Lambaré	2023-03-07	Serum	Chikungunya virus (CHIKV)	East/Central/South African (ECSA)	97.41	1076.45	21.7
45	PQ841426	Paraguay	Asunción	2023-03-10	Serum	Chikungunya virus (CHIKV)	East/Central/South African (ECSA)	97.39	1535.25	20.03
46	PQ841427	Paraguay	Capiatá	2023-03-16	Serum	Chikungunya virus (CHIKV)	East/Central/South African (ECSA)	98.87	1195.42	24.95
47	PQ841428	Paraguay	Capiatá	2023-03-16	Serum	Chikungunya virus (CHIKV)	East/Central/South African (ECSA)	99.05	1325.5	20.57
48	PQ841429	Paraguay	Capiatá	2023-03-16	Serum	Chikungunya virus (CHIKV)	East/Central/South African (ECSA)	99.05	1065.8	20.79
49	PQ841430	Paraguay	Pedro Juan Caballero	2023-04-11	Serum	Chikungunya virus (CHIKV)	East/Central/South African (ECSA)	98.93	1787.38	20.61

## Sheet: Database
CHIKV-ECSA lineage sequences from the Americas retrieved from NCBI GenBank and GISAID database ( * ) included for the phylogenetic analysis
GenBank/GISAID ID	Date	Country	Clade	Mutation E2:V264A
OR631865	2023-02-27	Argentina	II	present
OR631872	2023-02-08	Argentina	II	present
OR631888	2023-02-10	Argentina	II	present
OR631889	2023-03-04	Argentina	II	present
OR631877	2023-01-13	Argentina	II	present
OR631887	2023-02-26	Argentina	II	present
OR631894	2023-03-30	Argentina	II	present
OR631898	2023-04-25	Argentina	II	present
OR631899	2023-04-28	Argentina	II	present
OR631916	2023-05-04	Argentina	II	present
OR631917	2023-04-25	Argentina	II	present
OR631867	2023-02-20	Argentina	II	present
OR631880	2023-02-10	Argentina	II	present
OR631913	2023-01-15	Argentina	II	present
OR631915	2023-01-11	Argentina	II	present
OR631874	2023-01-25	Argentina	II	present
OR631884	2023-03-03	Argentina	II	present
OR631878	2023-01-19	Argentina	II	present
OR631881	2023-02-27	Argentina	II	present
OR631863	2023-02-23	Argentina	II	present
OR631866	2023-03-01	Argentina	II	present
OR631883	2023-03-01	Argentina	II	present
OR631891	2023-03-29	Argentina	II	present
OR631906	2023-03-09	Argentina	II	present
OR631909	2023-03-09	Argentina	II	present
OR631892	2023-02-13	Argentina	II	present
OR631908	2023-03-22	Argentina	II	present
OR631870	2023-02-06	Argentina	II	present
OR631893	2023-02-16	Argentina	II	present
OR631890	2023-02-16	Argentina	II	present
OR631885	2023-02-16	Argentina	II	present
OR631869	2023-02-08	Argentina	II	present
OR631873	2023-02-02	Argentina	II	present
OR631896	2023-03-29	Argentina	II	present
OR631901	2023-03-29	Argentina	II	present
OR631875	2023-01-25	Argentina	II	present
OQ759660	2022-03-23	Brazil	I	absent
OQ759663	2022-03-15	Brazil	I	absent
OQ759664	2022-03-28	Brazil	I	absent
OQ759666	2022-03-24	Brazil	I	absent
OQ759665	2022-03-23	Brazil	I	absent
OQ759678	2022-03-16	Brazil	I	absent
OQ759679	2022-03-21	Brazil	I	absent
OQ759680	2022-03-16	Brazil	I	absent
OQ759681	2022-05-24	Brazil	I	absent
OQ759682	2022-05-24	Brazil	I	absent
OQ759684	2022-05-31	Brazil	I	absent
OQ759685	2022-06-06	Brazil	I	absent
OQ759686	2022-06-13	Brazil	I	absent
OQ759688	2022-05-10	Brazil	I	absent
OQ759694	2022-04-27	Brazil	I	absent
OQ759697	2022-04-28	Brazil	I	absent
OQ759699	2022-04-13	Brazil	I	absent
OQ759701	2022-04-11	Brazil	I	absent
OQ759711	2019-11-06	Brazil	II	absent
OQ759758	2022-01-06	Brazil	I	absent
OQ759776	2022-01-03	Brazil	I	absent
OQ759777	2022-01-10	Brazil	I	absent
OQ759778	2022-01-07	Brazil	I	absent
OQ759779	2022-01-06	Brazil	I	absent
OQ759780	2022-01-15	Brazil	I	absent
OQ759783	2022-01-13	Brazil	I	absent
OQ759782	2022-01-14	Brazil	I	absent
OQ759781	2022-01-19	Brazil	I	absent
OQ759784	2022-01-08	Brazil	I	absent
OQ759796	2022-01-10	Brazil	I	absent
OQ760031	2022-05-13	Brazil	I	absent
OQ759952	2022-04-13	Brazil	II	present
OQ759668	2022-03-30	Brazil	II	present
OQ759779	2022-01-06	Brazil	I	absent
OQ759841	2022-03-09	Brazil	I	absent
OQ759802	2022-06-02	Brazil	I	absent
OP964950	2022-02-18	Brazil	I	absent
OP964961	2022-02-22	Brazil	I	absent
OP964966	2022-02-15	Brazil	I	absent
OR064025	2023-01-23	Brazil	I	absent
OQ759826	2022-05-30	Brazil	I	absent
OQ759838	2022-02-17	Brazil	I	absent
OQ759824	2022-05-30	Brazil	I	absent
OQ759938	2022-04-11	Brazil	II	present
OQ759686	2022-06-13	Brazil	I	absent
OQ759701	2022-04-11	Brazil	I	absent
OQ759842	2022-04-17	Brazil	I	absent
OQ759844	2022-04-06	Brazil	I	absent
OQ759782	2022-01-14	Brazil	I	absent
MH000702	2016-02-15	Brazil	I	absent
OR064013	2023-02-08	Brazil	II	present
OQ759803	2022-06-06	Brazil	II	present
OQ759804	2022-06-07	Brazil	II	absent
OQ759667	2022-03-17	Brazil	II	present
OQ759669	2022-03-10	Brazil	II	present
OQ759670	2022-03-14	Brazil	II	present
MH823666	2017-03-21	Brazil	I	absent
MH823667	2017-03-01	Brazil	I	absent
MH823668	2017-01-05	Brazil	I	absent
OK562599	2018-03-30	Brazil		absent
OR064016	2023-02-01	Brazil	II	present
OQ759969	2022-06-09	Brazil	II	present
OR167296	2023-02-17	Brazil	I	absent
OR167299	2023-02-23	Brazil	I	absent
OR167306	2023-03-27	Brazil	I	absent
OR167334	2023-04-26	Brazil	II	present
OR167337	2023-05-10	Brazil	I	absent
OQ759966	2022-06-06	Brazil	II	present
OQ759671	2022-03-18	Brazil	I	absent
OP964954	2022-03-04	Brazil	I	absent
OP964960	2022-03-03	Brazil	I	absent
OR064001	2023-02-21	Brazil	II	present
OR064004	2023-02-27	Brazil	II	present
OR064005	2023-02-16	Brazil	II	present
OR064007	2023-03-02	Brazil	II	present
OR064010	2023-02-06	Brazil	II	present
OR064012	2023-02-08	Brazil	II	present
OR064014	2023-02-10	Brazil	II	present
OR064015	2023-02-23	Brazil	II	present
OQ759758	2022-01-06	Brazil	I	absent
OQ759781	2022-01-19	Brazil	I	absent
OR167311	2023-02-27	Brazil	I	absent
OR167312	2023-02-27	Brazil	I	absent
OR167313	2023-03-08	Brazil	I	absent
OR167314	2023-02-24	Brazil	I	absent
OR167341	2023-05-15	Brazil	I	absent
OR167342	2023-05-13	Brazil	I	absent
OR167343	2023-03-28	Brazil	I	absent
OR167346	2023-05-11	Brazil	I	absent
OR064029	2023-02-07	Brazil	I	absent
OQ760020	2022-05-09	Brazil	I	absent
OQ759695	2022-04-26	Brazil	II	present
OR064009	2023-01-15	Brazil	I	absent
OQ759684	2022-05-31	Brazil	I	absent
OQ759689	2022-04-29	Brazil	II	present
OQ759690	2022-05-11	Brazil	II	present
OQ759696	2022-04-28	Brazil	II	present
OQ759698	2022-05-04	Brazil	II	present
OQ759655	2022-03-16	Brazil	II	present
OQ759656	2022-03-22	Brazil	II	present
OQ759657	2022-03-15	Brazil	II	present
OQ759658	2022-02-15	Brazil	II	present
OQ759661	2022-03-22	Brazil	II	present
OQ759672	2022-03-24	Brazil	II	present
OQ759673	2022-03-17	Brazil	II	present
OQ759674	2022-03-10	Brazil	II	present
OQ759675	2022-03-11	Brazil	II	present
OQ759676	2022-03-22	Brazil	II	present
OQ759691	2022-04-20	Brazil	II	present
OQ759678	2022-03-16	Brazil	I	absent
OQ759702	2022-03-10	Brazil	I	absent
OQ759662	2022-03-08	Brazil	I	absent
OQ759677	2022-03-24	Brazil	II	present
OQ759663	2022-03-15	Brazil	I	absent
OQ759679	2022-03-21	Brazil	I	absent
OQ760005	2022-04-23	Brazil	I	absent
OQ760025	2022-05-04	Brazil	I	absent
OQ759683	2022-05-26	Brazil	II	present
OQ760021	2022-05-12	Brazil	I	absent
KY704954	2016-06-20	Brazil	I	absent
OQ759660	2022-03-23	Brazil	I	absent
OQ759680	2022-03-16	Brazil	I	absent
OQ759692	2022-04-20	Brazil	I	absent
OP964978	2022-03-07	Brazil	I	absent
OP964990	2022-03-08	Brazil	I	absent
KP164568	2014-08-26	Brazil	I	absent
KP164569	2014-08-28	Brazil	I	absent
KP164570	2014-09-03	Brazil	I	absent
OQ759778	2022-01-10	Brazil	I	absent
OQ759780	2022-01-15	Brazil	I	absent
OQ759783	2022-01-13	Brazil	I	absent
OQ759784	2022-01-08	Brazil	I	absent
OQ760000	2022-04-08	Brazil	I	absent
OQ759666	2022-03-24	Brazil	I	absent
OR063984	2023-02-25	Brazil	II	present
OK562600	2018-03-31	Brazil		absent
OK562601	2018-02-28	Brazil		absent
OK562602	2018-02-28	Brazil		absent
OR167310	2023-03-28	Brazil	II	present
OR167329	2023-03-13	Brazil	II	present
OR167344	2023	Brazil	II	present
OR167345	2023	Brazil	II	present
OR167356	2023	Brazil	II	present
OR167357	2023	Brazil	II	present
MK993756	2016-01-14	Brazil	I	absent
OQ760018	2022-05-03	Brazil	I	absent
OQ759840	2022-03-17	Brazil	I	absent
OQ759835	2022-02-04	Brazil	I	absent
OQ759843	2022-03-11	Brazil	I	absent
MW260513.1	2019-03-23	Brazil	I	absent
MW260518.1	2019-03-30	Brazil	I	absent
OQ760008	2022-05-02	Brazil	I	absent
OQ760030	2022-06-14	Brazil	I	absent
OQ760003	2022-04-21	Brazil	II	present
OQ760004	2022-04-20	Brazil	I	absent
ON009842	2015	Brazil		absent
OP964957	2022-03-08	Brazil	I	absent
OP964965	2022-02-07	Brazil	I	absent
ON586961	2022-01-25	Brazil	I	absent
ON586967	2022-02-07	Brazil	I	absent
ON586968	2022-02-09	Brazil	I	absent
KY704955	2016-06-17	Brazil	I	absent
OR064008	2023-01-15	Brazil	II	present
OR063997	2023-02-10	Brazil	II	present
OR063986	2023-03-07	Brazil	II	present
OQ759990	2022-03-31	Brazil	I	absent
OQ759681	2022-05-24	Brazil	I	absent
OQ759682	2022-05-24	Brazil	I	absent
OQ759963	2022-06-02	Brazil	II	present
OQ760024	2022-05-16	Brazil	I	absent
OR064011	2023-01-23	Brazil	I	absent
OQ759992	2022-04-11	Brazil	I	absent
OQ759685	2022-06-06	Brazil	I	absent
OQ616988	2023-01-29	Brazil	II	present
OQ616992	2023-02-04	Brazil	II	present
OR063979	2023-02-27	Brazil	II	present
OQ759703	2022-03-15	Brazil	I	absent
MH000700	2016-02-04	Brazil	I	absent
MH000701	2016-02-22	Brazil	I	absent
EPI_ISL_18699313 *	2023-05-21	Brazil	I	absent
EPI_ISL_18699314 *	2023-05-22	Brazil	I	absent
EPI_ISL_18699316 *	2023-06-14	Brazil	I	absent
EPI_ISL_18699317 *	2023-07-28	Brazil	I	absent
OR064026	2023-01-24	Brazil	I	absent
OQ759839	2022-03-10	Brazil	I	absent
OQ759998	2022-04-18	Brazil	I	absent
OQ759999	2022-04-18	Brazil	I	absent
OQ759818	2022-05-30	Brazil	II	present
OQ760015	2022-05-04	Brazil	I	absent
OQ759798	2022-06-13	Brazil	I	absent
OQ759800	2022-06-10	Brazil	I	absent
OQ759801	2022-05-26	Brazil	I	absent
OQ759806	2022-05-31	Brazil	I	absent
OQ759808	2022-06-01	Brazil	I	absent
OQ759819	2022-05-31	Brazil	II	absent
OQ759822	2022-05-27	Brazil	I	absent
OQ759823	2022-05-30	Brazil	I	absent
OQ759829	2022-05-25	Brazil	I	absent
OQ759831	2022-05-25	Brazil	I	absent
OQ759832	2022-05-25	Brazil	II	absent
OQ759833	2022-05-20	Brazil	I	absent
OQ759834	2022-05-20	Brazil	I	absent
OL898663	2020-09-20	Brazil	I	absent
OL898675	2020-12-26	Brazil	I	absent
OL898677	2021-01-13	Brazil	I	absent
OL898678	2021-03-05	Brazil	I	absent
OL898679	2021-04-13	Brazil	I	absent
OL898680	2021-03-22	Brazil	I	absent
OL898681	2021-02-20	Brazil	I	absent
OL898683	2021-01-31	Brazil	I	absent
OL898684	2021-02-14	Brazil	I	absent
OL898685	2021-02-20	Brazil	I	absent
OL898686	2021-03-25	Brazil	I	absent
OL898699	2021-02-09	Brazil	I	absent
OL898708	2021-05-05	Brazil	I	absent
OL898714	2020-11-20	Brazil	I	absent
OL898715	2021-05-06	Brazil	I	absent
OR064030	2023-02-07	Brazil	I	absent
OQ616984	2022-04-04	Brazil	I	absent
OQ616993	2022-02-08	Brazil	I	absent
OQ616994	2022-03-15	Brazil	I	absent
OR064018	2023-01-03	Brazil	I	absent
OQ759700	2022-04-27	Brazil	II	present
OR064023	2023-01-14	Brazil	I	absent
OQ759885	2022-02-10	Brazil	II	present
OQ759891	2022-03-17	Brazil	II	present
OQ759909	2022-03-22	Brazil	I	absent
OQ759927	2022-04-06	Brazil	II	present
OQ759932	2022-04-07	Brazil	II	present
OQ759943	2022-04-12	Brazil	II	present
OQ759946	2022-04-12	Brazil	II	present
OQ759947	2022-04-13	Brazil	II	present
OQ759948	2022-04-13	Brazil	II	present
OQ759950	2022-04-11	Brazil	II	present
OQ759953	2022-04-19	Brazil	I	absent
OQ759954	2022-04-20	Brazil	II	present
OQ759958	2022-04-27	Brazil	I	absent
OQ759960	2022-05-04	Brazil	I	absent
OQ759961	2022-05-04	Brazil	I	absent
OQ759962	2022-05-19	Brazil	II	present
OQ759967	2022-06-09	Brazil	II	present
OQ759968	2022-06-08	Brazil	II	present
OQ759970	2022-06-09	Brazil	II	present
OQ759971	2022-06-13	Brazil	II	present
OQ759973	2022-06-13	Brazil	II	present
OQ759995	2022-04-18	Brazil	I	absent
OQ760009	2022-05-03	Brazil	I	absent
OQ759816	2022-05-27	Brazil	I	absent
OR064017	2023-02-10	Brazil	II	present
OQ759796	2022-01-10	Brazil	I	absent
OQ759911	2022-03-30	Brazil	II	present
MG000876	2016-05-17	Haiti	I	absent
PP319439	2021-04-15	Haiti	I	absent
OQ759799	2022-06-15	Brazil	I	absent
OQ759809	2022-06-01	Brazil	I	absent
OQ759816	2022-05-27	Brazil	I	absent
OQ759822	2022-05-27	Brazil	I	absent
OQ759829	2022-05-25	Brazil	I	absent
OQ759830	2022-05-25	Brazil	I	absent
OQ759834	2022-05-20	Brazil	I	absent
OQ759841	2022-03-09	Brazil	I	absent
OQ759835	2022-02-04	Brazil	I	absent
OQ759837	2022-03-03	Brazil	I	absent
OQ759838	2022-02-17	Brazil	I	absent
OQ759843	2022-03-11	Brazil	I	absent
OQ759842	2022-04-17	Brazil	I	absent
OQ759844	2022-04-06	Brazil	I	absent
OQ775510	2023-03-02	Paraguay	II	present
OQ567724	2022-04-24	Paraguay	II	present
OQ775399	2022-05-05	Paraguay	II	present
OQ775409	2022-05-29	Paraguay	II	present
OQ775412	2022-04-27	Paraguay	II	present
OQ775422	2022-05-25	Paraguay	II	present
OQ775437	2023-01-12	Paraguay	II	present
OQ775452	2023-01-31	Paraguay	II	present
OQ775453	2023-01-31	Paraguay	II	present
OQ775467	2023-02-15	Paraguay	II	present
OQ775487	2023-01-21	Paraguay	II	present
OQ775494	2023-01-28	Paraguay	II	present
OQ775517	2023-03-06	Paraguay	II	present
OQ775558	2023-01-20	Paraguay	II	present
OQ775513	2023-02-28	Paraguay	II	present
MT038403.1	2018-07-01	Paraguay		absent
MT038402.1	2018-07-03	Paraguay		absent
OQ775408	2022-05-10	Paraguay	II	present
OQ775554	2023-02-22	Paraguay	II	present
OQ775471	2023-02-16	Paraguay	II	present
OQ775532	2023-02-28	Paraguay	II	present
OQ775538	2023-02-23	Paraguay	II	present
OQ775402	2022-05-06	Paraguay	II	present
OQ775426	2022-04-10	Paraguay	II	present
OQ775435	2023-01-06	Paraguay	II	present
OQ775468	2023-02-16	Paraguay	II	present
OQ775497	2023-02-13	Paraguay	II	present
OQ775499	2023-02-15	Paraguay	II	present
OQ775564	2023-02-07	Paraguay	II	present
OQ775442	2023-01-19	Paraguay	II	present
OQ775459	2023-02-06	Paraguay	II	present
OQ775530	2023-03-05	Paraguay	II	present
OQ775566	2023-02-11	Paraguay	II	present
OQ775451	2023-01-25	Paraguay	II	present
OQ775458	2023-02-04	Paraguay	II	present
OQ775460	2023-02-08	Paraguay	II	present
OQ775559	2023-01-05	Paraguay	II	present
OQ567725	2022-04-23	Paraguay	II	present
OQ775436	2023-01-12	Paraguay	II	present
OQ775504	2023-02-26	Paraguay	II	present
OQ775509	2023-03-02	Paraguay	II	present
OQ775561	2023-01-26	Paraguay	II	present
OQ775403	2022-05-14	Paraguay	II	present
OQ775410	2022-06-10	Paraguay	II	present
OQ775421	2022-05-16	Paraguay	II	present
OQ775427	2022-05-12	Paraguay	II	present
OQ775429	2022-05-16	Paraguay	II	present
OQ775432	2022-06-27	Paraguay	II	present
OQ775490	2023-01-24	Paraguay	II	present
OQ775516	2023-03-04	Paraguay	II	present
OQ567728	2022-07-28	Paraguay	II	present
OQ775446	2023-01-25	Paraguay	II	present
OQ775462	2023-02-10	Paraguay	II	present
OQ775469	2023-02-15	Paraguay	II	present
OQ775563	2023-01-26	Paraguay	II	present
OQ775539	2023-02-25	Paraguay	II	present
OQ775398	2022-04-11	Paraguay	II	present
OQ775537	2023-02-24	Paraguay	II	present
OQ775406	2022-05-20	Paraguay	II	present
OQ775545	2023-02-26	Paraguay	II	present
OQ775394	2022-04-06	Paraguay	II	present
OQ775457	2023-02-05	Paraguay	II	present
OQ775489	2023-01-23	Paraguay	II	present
OQ775495	2023-02-05	Paraguay	II	present
OQ775533	2023-02-28	Paraguay	II	present
OQ775551	2023-02-24	Paraguay	II	present
OQ775534	2023-02-25	Paraguay	II	present
OQ775522	2023-03-07	Paraguay	II	present
OQ567723	2022-04-28	Paraguay	II	present
OQ775396	2022-04-28	Paraguay	II	present
OQ775407	2022-05-15	Paraguay	II	present
OQ775479	2023-02-14	Paraguay	II	present
OQ759847	2021-06-18	Brazil	II	ND
OQ759854	2021-06-11	Brazil	II	ND
OQ759852	2021-06-16	Brazil	II	ND
OQ759856	2021-07-30	Brazil	II	ND
OQ759857	2021-08-06	Brazil	II	ND
OQ759859	2021-08-14	Brazil	II	ND
OQ759861	2021-08-13	Brazil	II	ND
OQ759860	2021-08-25	Brazil	II	ND
OQ759864	2021-09-09	Brazil	II	ND
OQ759863	2021-09-11	Brazil	II	ND
OQ759865	2021-08-30	Brazil	II	ND
OQ759867	2021-10-27	Brazil	II	ND
OQ759870	2021-08-09	Brazil	II	ND
OQ759882	2021-08-24	Brazil	II	ND
OQ759879	2021-09-17	Brazil	II	ND
OQ759880	2021-09-17	Brazil	II	ND
OQ759876	2021-10-05	Brazil	II	ND
OQ759875	2021-09-27	Brazil	II	ND
OQ759907	2021-10-06	Brazil	II	ND
OQ759872	2021-10-18	Brazil	II	ND
OQ759874	2021-10-14	Brazil	II	ND
OQ759884	2022-02-14	Brazil	I	absent
OQ759893	2022-03-28	Brazil	I	absent
OQ759905	2022-03-21	Brazil	I	absent
OQ759909	2022-03-22	Brazil	I	absent
OQ759933	2022-04-07	Brazil	I	absent
OQ759953	2022-04-19	Brazil	I	absent
OQ759961	2022-05-04	Brazil	I	absent
OQ760008	2022-05-02	Brazil	I	absent
OQ760007	2022-04-27	Brazil	I	absent
OQ760009	2022-05-03	Brazil	I	absent
OQ760010	2022-05-02	Brazil	I	absent
OQ760011	2022-05-04	Brazil	I	absent
OQ760013	2022-05-04	Brazil	I	absent
OQ760014	2022-05-04	Brazil	I	absent
OQ760025	2022-05-04	Brazil	I	absent
OQ760015	2022-05-04	Brazil	I	absent
OQ760016	2022-05-02	Brazil	I	absent
OQ760017	2022-05-05	Brazil	I	absent
OQ760018	2022-05-03	Brazil	I	absent
OQ760019	2022-05-03	Brazil	I	absent
OQ760020	2022-05-09	Brazil	I	absent
OQ760024	2022-05-16	Brazil	I	absent
OQ760021	2022-05-12	Brazil	I	absent
OQ760022	2022-05-12	Brazil	I	absent
OQ760023	2022-05-12	Brazil	I	absent
OQ760026	2022-05-18	Brazil	I	absent
OQ760028	2022-05-12	Brazil	I	absent
OQ760027	2022-05-04	Brazil	I	absent
OQ760029	2022-06-09	Brazil	I	absent
OQ760030	2022-06-14	Brazil	I	absent
OQ759989	2022-03-31	Brazil	I	absent
OQ759991	2022-03-31	Brazil	I	absent
OQ759992	2022-04-11	Brazil	I	absent
OQ759994	2022-03-29	Brazil	I	absent
OQ759993	2022-03-15	Brazil	I	absent
OQ759995	2022-04-18	Brazil	I	absent
OQ759996	2022-04-19	Brazil	I	absent
OQ759997	2022-04-19	Brazil	I	absent
OQ759999	2022-04-18	Brazil	I	absent
OQ759998	2022-04-18	Brazil	I	absent
OQ760000	2022-04-08	Brazil	I	absent
OQ760004	2022-04-20	Brazil	I	absent
OQ760005	2022-04-23	Brazil	I	absent
OR360569	2023-02-05	Uruguay	II	present
OR360571	2023-04-10	Uruguay	II	present
OR360567	2023-02-13	Uruguay	II	present
OR360566	2023-03-02	Uruguay	II	present
OR360568	2023-03-01	Uruguay	II	present
OR360570	2023-03-20	Uruguay	II	present
OR360575	2023-04-15	Uruguay	II	present
OR360580	2023-04-25	Uruguay	II	present
OR360581	2023-04-26	Uruguay	II	present
OR360582	2023-04-30	Uruguay	II	present
OR360584	2023-04-29	Uruguay	II	present
OR360587	2023-05-03	Uruguay	II	present
OR360589	2023-05-04	Uruguay	II	present
OR360592	2023-05-19	Uruguay	II	present
OR360595	2023-05-24	Uruguay	II	present
OR360574	2023-04-06	Uruguay	II	present
OR360573	2023-04-10	Uruguay	II	present
MT933030	2019-01-28	Brazil	II	absent
MT933032	2019-02-05	Brazil	II	absent
MT933034	2019-03-15	Brazil	II	absent
MT933035	2019-04-17	Brazil	II	absent
MT933041	2019-05-08	Brazil	II	absent
MT933042	2019-05-11	Brazil	II	present
MT933045	2019-06-19	Brazil	II	absent
MT933046	2019-07-01	Brazil	II	absent
MT933047	2019-07-02	Brazil	II	absent
MT933049	2019-07-07	Brazil	II	absent
MT933050	2019-08-14	Brazil	II	absent
MT933051	2019-05-28	Brazil	II	absent
*GISAID database
